# Supplementary material for: Healthy Food Environments in Early Learning Services: An Analysis of Manager Survey Responses, Menus and Policies in Regional New Zealand Early Childhood Education and Care Centres
Source: Int J Environ Res Public Health. 2022 Apr 13;19(8):4709. doi: 10.3390/ijerph19084709 (PMC9028152; doi:10.3390/ijerph19084709)
Supplement: Supplementary file 1 [file ijerph-19-04709-s001.zip]

Archive with 1 entries (1 files):
- ijerph-1636046-Supplementary.pdf
